# Supplementary material for: Association between Dietary Magnesium Intake and Glycemic Markers in Ghanaian Women of Reproductive Age: A Pilot Cross-Sectional Study
Source: Nutrients. 2021 Nov 19;13(11):4141. doi: 10.3390/nu13114141 (PMC8619971; doi:10.3390/nu13114141)
Supplement: Supplementary file 1 [file nutrients-13-04141-s001.zip]

Archive with 1 entries (1 files):
- nutrients-1414800-SI.pdf
